# Supplementary material for: Meta‐analysis on axillary lymph node metastasis rate in ductal carcinoma in situ with microinvasion
Source: Cancer Med. 2024 Jun 26;13(12):e7413. doi: 10.1002/cam4.7413 (PMC11199912; doi:10.1002/cam4.7413)
Supplement: Supplementary file 1 — Appendix S1. [file CAM4-13-e7413-s001.zip › Table S1 Sensitivity analysis of axillary lymph node metastasis rate.xlsx]

## Sheet: Sheet1
	Table S1 Sensitivity analysis of axillary lymph node metastasis rate
	Axillary lymph node metastasis rate of DCIS-MI
Study	ALNM	ITC	MICRO	MACRO	Non-SLN
Klauber 2000(11)	0.08(0.07-0.10)	0.02(0.01-0.03)	0.03(0.02-0.04)	0.02(0.02-0.03)	0.36(0.16-0.59)
Zavagno 2006(12)	0.08(0.07-0.10)	0.02(0.01-0.03)	0.03(0.02-0.04)	0.02(0.02-0.03)	0.27(0.10-0.47)
Katz 2006 (13)	0.08(0.07-0.10)	0.02(0.01-0.03)	0.03(0.02-0.04)	0.02(0.02-0.03)	0.32(0.13-0.53)
Guth 2008 (14)	0.08(0.06-0.10)	0.02(0.01-0.03)	0.03(0.02-0.04)	0.02(0.02-0.03)	0.33(0.13-0.55)
Pimiento 2011(15)	0.08(0.06-0.10)	0.02(0.01-0.03)	0.03(0.02-0.04)	0.02(0.02-0.03)	0.33(0.12-0.57)
Ko 2012(16)	0.08(0.07-0.11)	0.02(0.01-0.03)	0.03(0.02-0.04)	0.03(0.02-0.04)	-
Meretoja 2012(17)	0.08(0.06-0.10)	0.02(0.01-0.03)	0.03(0.02-0.04)	0.02(0.02-0.03)	0.35(0.14-0.58)
Lyons 2012 (18)	0.08(0.06-0.10)	0.02(0.01-0.03)	0.03(0.02-0.04)	0.02(0.02-0.03)	0.28(0.10-0.50)
Sun 2012(19)	0.08(0.06-0.10)	0.02(0.01-0.03)	0.02(0.02-0.04)	0.03(0.02-0.04)	0.32(0.11-0.56)				`
Kapoor 2013(20)	0.08(0.06-0.10)	0.02(0.01-0.03)	0.02(0.02-0.04)	0.02(0.02-0.03)	-
Hanna 2014 (21)	0.08(0.07-0.10)	0.01(0.01-0.02)	0.03(0.02-0.04)	0.03(0.02-0.04)	0.37(0.17-0.59)
Ozkan 2014 (22)	0.08(0.07-0.11)	0.02(0.01-0.03)	0.03(0.02-0.04)	0.02(0.02-0.03)	-
Masten 2014 (23)	0.08(0.07-0.11)	0.02(0.01-0.03)	0.02(0.02-0.03)	0.03(0.02-0.04)	-
Orzalesi 2015 (24)	0.08(0.06-0.10)	0.01(0.01-0.02)	0.03(0.02-0.04)	0.02(0.02-0.03)	0.35(0.14-0.58)
Wang 2016 (25)	0.09(0.07-0.11)	0.02(0.01-0.03)	0.03(0.02-0.04)	0.02(0.02-0.03)	-
Lillemoe 2017(26)	0.09(0.07-0.11)	0.02(0.01-0.03)	0.03(0.02-0.04)	0.03(0.02-0.04)	-
Kim 2018(27)	0.09(0.07-0.11)	0.02(0.01-0.03)	0.03(0.02-0.04)	0.02(0.02-0.03)	-
Costarelli 2018(28)	0.08(0.06-0.10)	0.02(0.01-0.03)	0.03(0.02-0.04)	0.02(0.01-0.03)	-
Magnoni 2019(29)	0.08(0.06-0.10)	0.02(0.01-0.03)	0.02(0.02-0.04)	0.02(0.02-0.04)	0.31(0.10-0.55)
Holm 2019(7)	0.08(0.06-0.10)	0.02(0.01-0.03)	0.02(0.02-0.03)	0.02(0.01-0.03)	0.38(0.17-0.60)
Bertozzi 2019 (30)	0.08(0.06-0.10)	0.02(0.01-0.03)	0.03(0.02-0.04)	0.02(0.02-0.03)	-
Hotton 2019 (6)	0.09(0.07-0.11)	0.02(0.01-0.03)	0.03(0.02-0.04)	0.03(0.02-0.04)	-
Phantana 2019(31)	0.09(0.07-0.11)	0.02(0.01-0.03)	0.03(0.02-0.04)	0.03(0.02-0.04)	-
Zhang 2019 (32)	0.09(0.07-0.11)	0.02(0.01-0.03)	0.03(0.02-0.04)	0.02(0.02-0.03)	0.36(0.16-0.59)
Fan 2020 (33)	0.09(0.06-0.11)	0.02(0.01-0.03)	0.03(0.02-0.04)	0.03(0.02-0.04)	-
Zhang 2021 (34)	0.08(0.06-0.10)	0.02(0.01-0.03)	0.02(0.02-0.04)	0.02(0.02-0.03)	-
Paik 2022(35)	0.09(0.07-0.11)	0.02(0.01-0.03)	0.03(0.02-0.04)	0.03(0.02-0.04)	-
Hacking 2022(36)	0.09(0.07-0.11)	0.02(0.01-0.03)	0.03(0.02-0.04)	0.02(0.02-0.03)	-
Abbreviations:DCIS-MI,Ductal Carcinoma In Situ with MicroInvasive; ALNM axillary lymph node metastasis;ITC isolated tumor cells micrometastasis;MICRO micrometastasis;MACRO macrometastasis;Non-SLN,Non sentinel lymph nodes.
